# Supplementary material for: Machine Learning-Assisted Optimisation of the Laser Beam Powder Bed Fusion (PBF-LB) Process Parameters of H13 Tool Steel Fabricated on a Preheated to 350 ∘C Building Platform
Source: Materials (Basel). 2026 Jan 5;19(1):210. doi: 10.3390/ma19010210 (PMC12787040; doi:10.3390/ma19010210)
Supplement: Supplementary file 1 [file materials-19-00210-s001.zip]

Archive with 1 entries (1 files):
- materials-4075826-supplementary.xlsx
