# Supplementary material for: Machine Learning-Assisted Optimisation of the Laser Beam Powder Bed Fusion (PBF-LB) Process Parameters of H13 Tool Steel Fabricated on a Preheated to 350 ∘C Building Platform
Source: Materials (Basel). 2026 Jan 5;19(1):210. doi: 10.3390/ma19010210 (PMC12787040; doi:10.3390/ma19010210)
Supplement: Supplementary file 1 [file materials-19-00210-s001.zip › materials-4075826-supplementary.xlsx]

## Sheet: ML data (manuscript) BW
Parameters Set	Laser Power, P [W]	Scanning speed, V [mm/s]	Laser spot size, F [µm]	Layer thickness, T [µm]	Platform temperature, Temp. [°C]	Distance beetwen scanning vectors, H [μm]	Energy density, E [J/mm3]	Linnear Energy, LE [J/mm2]	Sample number on platform	Dry sample mass, ms [g]	Sample mass in water, mw [g]	Wet sample mass, mm [g]	Density, D [g/cm3]	Theoretical denisty percent, %D	Porosity, Por. [%]	Sample numbering thickness	Plantform no
I.1	300	1100	80	60	350	80	56.8182	4.54545	1	5.9193	5.1514	5.9212	7.66668	98.7974	1.20261	A	1
I.2	300	1200	80	60	350	80	52.0833	4.16667	2	5.8769	5.1147	5.8811	7.64553	98.5249	1.47514	A	1	Parameters for H11 steel optimised without ML by Aconity GmbH
I.3	300	1300	80	60	350	80	48.0769	3.84615	3	5.8171	5.056	5.8224	7.56773	97.5223	2.47767	A	1
I.4	350	1100	80	60	350	80	66.2879	5.30303	4	5.8006	5.0488	5.8048	7.65008	98.5835	1.41652	A	1
I.5	350	1200	80	60	350	80	60.7639	4.86111	5	5.7749	5.0254	5.7813	7.61719	98.1597	1.84031	A	1
I.6	350	1300	80	60	350	80	56.0897	4.48718	6	5.7905	5.0394	5.7988	7.60257	97.9712	2.02878	A	1
I.7	250	1100	80	60	350	80	47.3485	3.78788	7	5.725	4.9736	5.7325	7.52152	96.9268	3.07318	A	1
I.8	250	1200	80	60	350	80	43.4028	3.47222	8	5.6021	4.8523	5.6076	7.39514	95.2981	4.70186	A	1
I.9	250	1300	80	60	350	80	40.0641	3.20513	9	5.4537	4.7061	5.4649	7.16603	92.3458	7.65424	A	1
I.10	300	1100	80	60	350	70	64.9351	4.54545	10	5.8526	5.0895	5.8572	7.60102	97.9513	2.04867	A	1
I.11	300	1200	80	60	350	70	59.5238	4.16667	11	5.8437	5.0829	5.8464	7.63121	98.3404	1.65961	A	1
I.12	300	1300	80	60	350	70	54.9451	3.84615	12	5.7825	5.0271	5.7853	7.60408	97.9907	2.00929	A	1
I.13	350	1100	80	60	350	70	75.7576	5.30303	13	5.7391	4.995	5.7442	7.63767	98.4236	1.57644	A	1
I.14	350	1200	80	60	350	70	69.4444	4.86111	14	5.7086	4.9658	5.7121	7.6266	98.2809	1.71908	A	1
I.15	350	1300	80	60	350	70	64.1026	4.48718	15	5.7413	4.9949	5.7481	7.60002	97.9384	2.06161	A	1
I.16	250	1100	80	60	350	70	54.1126	3.78788	16	5.6794	4.9318	5.6844	7.52407	96.9597	3.0403	A	1
I.17	250	1200	80	60	350	70	49.6032	3.47222	17	5.6117	4.8686	5.6154	7.49212	96.548	3.45202	A	1
I.18	250	1300	80	60	350	70	45.7875	3.20513	18	5.475	4.7401	5.4834	7.34404	94.6396	5.36037	A	1
I.19	300	1100	80	60	350	90	50.5051	4.54545	19	5.8064	5.0496	5.8095	7.61843	98.1756	1.8244	A	1
I.20	300	1200	80	60	350	90	46.2963	4.16667	20	5.7449	4.9911	5.7514	7.53377	97.0846	2.91536	A	1
I.21	300	1300	80	60	350	90	42.735	3.84615	21	5.6656	4.9101	5.6709	7.42489	95.6816	4.3184	A	1
I.22	350	1100	80	60	350	90	58.9226	5.30303	22	5.7123	4.9707	5.7168	7.63359	98.371	1.62902	A	1
I.23	350	1200	80	60	350	90	54.0123	4.86111	23	5.6796	4.9414	5.6837	7.62874	98.3086	1.69144	A	1
I.24	350	1300	80	60	350	90	49.8575	4.48718	24	5.6224	4.8903	5.634	7.5377	97.1353	2.86472	A	1
I.25	250	1100	80	60	350	90	42.0875	3.78788	25	5.4334	4.6988	5.4398	7.31086	94.2121	5.78794	A	1
I.26	250	1200	80	60	350	90	38.5802	3.47222	26	5.3451	4.607	5.3511	7.16208	92.2949	7.70513	A	1
I.27	250	1300	80	60	350	90	35.6125	3.20513	27	5.4961	4.7355	5.5068	7.10471	91.5555	8.44452	A	1
I.1	300	1100	80	60	350	80	56.8182	4.54545	1	5.6704	4.9356	5.6738	7.65869	98.6944	1.30556	A	2
I.2	300	1200	80	60	350	80	52.0833	4.16667	2	5.6216	4.8945	5.6307	7.6134	98.1109	1.88912	A	2	Parameters for H11 steel optimised without ML by Aconity GmbH
I.3	300	1300	80	60	350	80	48.0769	3.84615	3	5.5584	4.8327	5.562	7.59903	97.9257	2.07431	A	2
I.4	350	1100	80	60	350	80	66.2879	5.30303	4	5.574	4.8525	5.5788	7.65184	98.6061	1.39386	A	2
I.5	350	1200	80	60	350	80	60.7639	4.86111	5	5.572	4.8502	5.5778	7.63542	98.3946	1.60536	A	2
I.6	350	1300	80	60	350	80	56.0897	4.48718	6	5.6548	4.9205	5.6632	7.59134	97.8266	2.17342	A	2
I.7	250	1100	80	60	350	80	47.3485	3.78788	7	5.5834	4.8506	5.5889	7.54016	97.167	2.83297	A	2
I.8	250	1200	80	60	350	80	43.4028	3.47222	8	5.4405	4.712	5.4443	7.40738	95.4559	4.54409	A	2
I.9	250	1300	80	60	350	80	40.0641	3.20513	9	5.2978	4.5707	5.3051	7.19246	92.6864	7.31362	A	2
I.10	300	1100	80	60	350	70	64.9351	4.54545	10	5.6359	4.904	5.6424	7.61003	98.0674	1.93261	A	2
I.11	300	1200	80	60	350	70	59.5238	4.16667	11	5.6161	4.8871	5.6204	7.63603	98.4025	1.59749	A	2
I.12	300	1300	80	60	350	70	54.9451	3.84615	12	5.5684	4.8428	5.5721	7.6127	98.1019	1.89814	A	2
I.13	350	1100	80	60	350	70	75.7576	5.30303	13	5.5583	4.8339	5.5613	7.61875	98.1797	1.82029	A	2
I.14	350	1200	80	60	350	70	69.4444	4.86111	14	5.5305	4.8165	5.5341	7.68417	99.0228	0.977245	A	2
I.15	350	1300	80	60	350	70	64.1026	4.48718	15	5.6367	4.9064	5.6391	7.67032	98.8443	1.15567	A	2
I.16	250	1100	80	60	350	70	54.1126	3.78788	16	5.5745	4.8448	5.5774	7.58671	97.7669	2.23306	A	2
I.17	250	1200	80	60	350	70	49.6032	3.47222	17	5.5036	4.7779	5.5074	7.52205	96.9337	3.06634	A	2
I.18	250	1300	80	60	350	70	45.7875	3.20513	18	5.3464	4.6258	5.351	7.35053	94.7233	5.27673	A	2
I.19	300	1100	80	60	350	90	50.5051	4.54545	19	5.6376	4.9027	5.6463	7.55909	97.411	2.58902	A	2
I.20	300	1200	80	60	350	90	46.2963	4.16667	20	5.5719	4.8385	5.5773	7.51954	96.9013	3.09873	A	2
I.21	300	1300	80	60	350	90	42.735	3.84615	21	5.4894	4.759	5.4937	7.44954	95.9993	4.00074	A	2
I.22	350	1100	80	60	350	90	58.9226	5.30303	22	5.5645	4.8408	5.5672	7.63774	98.4245	1.57547	A	2
I.23	350	1200	80	60	350	90	54.0123	4.86111	23	5.5272	4.8091	5.53	7.64443	98.5107	1.48935	A	2
I.24	350	1300	80	60	350	90	49.8575	4.48718	24	5.5056	4.7836	5.5153	7.50216	96.6773	3.32267	A	2
I.25	250	1100	80	60	350	90	42.0875	3.78788	25	5.3284	4.6087	5.3345	7.31972	94.3263	5.67368	A	2
I.26	250	1200	80	60	350	90	38.5802	3.47222	26	5.2609	4.5366	5.2718	7.13459	91.9407	8.05935	A	2
I.27	250	1300	80	60	350	90	35.6125	3.20513	27	5.2355	4.5114	5.2545	7.02467	90.524	9.47596	A	2
I.1	300	1100	80	60	350	80	56.8182	4.54545	1	5.7046	4.9655	5.708	7.66026	98.7147	1.28531	A	3
I.2	300	1200	80	60	350	80	52.0833	4.16667	2	5.6751	4.9373	5.68	7.61859	98.1778	1.82224	A	3	Parameters for H11 steel optimised without ML by Aconity GmbH
I.3	300	1300	80	60	350	80	48.0769	3.84615	3	5.6362	4.8989	5.6421	7.56128	97.4392	2.56079	A	3
I.4	350	1100	80	60	350	80	66.2879	5.30303	4	5.6701	4.9352	5.6723	7.66971	98.8365	1.1635	A	3
I.5	350	1200	80	60	350	80	60.7639	4.86111	5	5.6772	4.9416	5.6844	7.62039	98.2009	1.79913	A	3
I.6	350	1300	80	60	350	80	56.0897	4.48718	6	5.6862	4.9487	5.6916	7.63144	98.3433	1.65669	A	3
I.7	250	1100	80	60	350	80	47.3485	3.78788	7	5.6355	4.8958	5.6398	7.55221	97.3223	2.67766	A	3
I.8	250	1200	80	60	350	80	43.4028	3.47222	8	5.5303	4.7906	5.537	7.3874	95.1985	4.8015	A	3
I.9	250	1300	80	60	350	80	40.0641	3.20513	9	5.3978	4.6601	5.4052	7.22299	93.0798	6.92024	A	3
I.10	300	1100	80	60	350	70	64.9351	4.54545	10	5.6687	4.9311	5.6725	7.62335	98.239	1.761	A	3
I.11	300	1200	80	60	350	70	59.5238	4.16667	11	5.6754	4.9376	5.6789	7.63339	98.3684	1.63162	A	3
I.12	300	1300	80	60	350	70	54.9451	3.84615	12	5.6451	4.908	5.6498	7.58752	97.7773	2.22274	A	3
I.13	350	1100	80	60	350	70	75.7576	5.30303	13	5.646	4.9126	5.651	7.62367	98.2431	1.75686	A	3
I.14	350	1200	80	60	350	70	69.4444	4.86111	14	5.6386	4.9049	5.6422	7.62503	98.2608	1.73925	A	3
I.15	350	1300	80	60	350	70	64.1026	4.48718	15	5.6706	4.9318	5.6765	7.59211	97.8365	2.16355	A	3
I.16	250	1100	80	60	350	70	54.1126	3.78788	16	5.636	4.8978	5.6397	7.57426	97.6065	2.39352	A	3
I.17	250	1200	80	60	350	70	49.6032	3.47222	17	5.5805	4.8428	5.586	7.48656	96.4763	3.52374	A	3
I.18	250	1300	80	60	350	70	45.7875	3.20513	18	5.4515	4.7175	5.4579	7.34115	94.6025	5.39749	A	3
I.19	300	1100	80	60	350	90	50.5051	4.54545	19	5.6729	4.9334	5.6773	7.60336	97.9814	2.01861	A	3
I.20	300	1200	80	60	350	90	46.2963	4.16667	20	5.6215	4.8812	5.6252	7.53345	97.0806	2.91943	A	3
I.21	300	1300	80	60	350	90	42.735	3.84615	21	5.5594	4.8183	5.5631	7.44223	95.905	4.09499	A	3
I.22	350	1100	80	60	350	90	58.9226	5.30303	22	5.6518	4.917	5.6573	7.61191	98.0917	1.90834	A	3
I.23	350	1200	80	60	350	90	54.0123	4.86111	23	5.6338	4.8996	5.6399	7.58767	97.7793	2.22075	A	3
I.24	350	1300	80	60	350	90	49.8575	4.48718	24	5.613	4.879	5.6183	7.56988	97.55	2.44998	A	3
I.25	250	1100	80	60	350	90	42.0875	3.78788	25	5.4568	4.7219	5.4613	7.35823	94.8225	5.17745	A	3
I.26	250	1200	80	60	350	90	38.5802	3.47222	26	5.3539	4.6159	5.3597	7.17677	92.4841	7.51589	A	3
I.27	250	1300	80	60	350	90	35.6125	3.20513	27	5.2957	4.5597	5.3034	7.09971	91.4911	8.50895	A	3
II.1	300	1100	80	60	350	75	60.6061	4.54545	1	5.7438	4.9997	5.7486	7.64699	98.5436	1.45638	A	4
II.1	300	1100	80	60	350	75	60.6061	4.54545	7	5.7518	5.0069	5.7572	7.64335	98.4967	1.50326	A	4
II.1	300	1100	80	60	350	75	60.6061	4.54545	13	5.595	4.8679	5.5969	7.65222	98.6111	1.38895	A	4
II.2 = I.1	300	1100	80	60	350	80	56.8182	4.54545	2	5.6876	4.9508	5.6921	7.6498	98.5798	1.42017	A	4
II.2 = I.1	300	1100	80	60	350	80	56.8182	4.54545	9	5.6359	4.9045	5.6404	7.63588	98.4005	1.59945	A	4
II.2 = I.1	300	1100	80	60	350	80	56.818182	4.545455	19	5.749700	5.000300	5.755600	7.589977	97.808982	2.191018	A	4	Result removed from ML models (data outlier)
II.3	300	1100	80	60	350	85	53.4759	4.54545	3	5.6432	4.911	5.647	7.64473	98.5146	1.48538	A	4
II.3	300	1100	80	60	350	85	53.4759	4.54545	16	5.7309	4.9832	5.735	7.60038	97.943	2.05697	A	4
II.3	300	1100	80	60	350	85	53.475936	4.545455	22	5.597200	4.866500	5.605800	7.548573	97.275430	2.724570	A	4	Result removed from ML models (data outlier)
II.4	350	1100	80	60	350	75	70.7071	5.30303	4	5.5846	4.8616	5.5886	7.65901	98.6985	1.30147	A	4
II.4	350	1100	80	60	350	75	70.7071	5.30303	25	5.5801	4.8542	5.5829	7.63498	98.3889	1.61107	A	4
II.4	350	1100	80	60	350	75	70.707071	5.303030	20	5.701000	4.958900	5.707000	7.598120	97.913917	2.086083	A	4	Result removed from ML models (data outlier)
II.5 = I.4	350	1100	80	60	350	80	66.2879	5.30303	5	5.5656	4.8444	5.5693	7.65506	98.6477	1.35231	A	4
II.5 = I.4	350	1100	80	60	350	80	66.2879	5.30303	10	5.7365	4.9919	5.7425	7.61997	98.1955	1.80452	A	4
II.5 = I.4	350	1100	80	60	350	80	66.2879	5.30303	15	5.7853	5.0335	5.7913	7.61178	98.0899	1.91009	A	4
II.6	350	1100	80	60	350	85	62.3886	5.30303	6	5.8005	5.0462	5.8052	7.61971	98.1921	1.80787	A	4
II.6	350	1100	80	60	350	85	62.3886	5.30303	23	5.5586	4.8352	5.5636	7.6087	98.0502	1.94979	A	4
II.6	350	1100	80	60	350	85	62.3886	5.30303	27	5.6067	4.8766	5.6105	7.61702	98.1575	1.8425	A	4
II.7	350	1200	80	60	350	65	74.7863	4.86111	8	5.6804	4.9432	5.6856	7.62879	98.3092	1.69084	A	4
II.7	350	1200	80	60	350	65	74.7863	4.86111	11	5.6859	4.9481	5.6911	7.63001	98.3249	1.67512	A	4
II.7	350	1200	80	60	350	65	74.7863	4.86111	26	5.6887	4.9487	5.6953	7.59696	97.899	2.10104	A	4
II.8 = I.14	350	1200	80	60	350	70	69.4444	4.86111	12	5.6329	4.9038	5.6385	7.64428	98.5088	1.4912	A	4
II.8 = I.14	350	1200	80	60	350	70	69.4444	4.86111	17	5.6964	4.9567	5.7033	7.60724	98.0315	1.96853	A	4
II.8 = I.14	350	1200	80	60	350	70	69.4444	4.86111	24	5.5659	4.8412	5.5695	7.61973	98.1925	1.80754	A	4
II.9	350	1200	80	60	350	75	64.8148	4.86111	14	5.5542	4.8317	5.5578	7.62676	98.2829	1.71707	A	4
II.9	350	1200	80	60	350	75	64.8148	4.86111	18	5.6329	4.9007	5.6383	7.61423	98.1215	1.8785	A	4
II.9	350	1200	80	60	350	75	64.8148	4.86111	21	5.6631	4.9264	5.6672	7.62198	98.2214	1.77856	A	4
III.1	300	1050	80	60	350	75	63.4921	4.7619	1	5.77	5.0253	5.7725	7.70494	99.2905	0.709506	A	5
III.1	300	1050	80	60	350	75	63.4921	4.7619	7	5.7823	5.0351	5.7841	7.70281	99.263	0.736971	A	5
III.1	300	1050	80	60	350	75	63.4921	4.7619	13	5.6929	4.9575	5.6959	7.69259	99.1313	0.868749	A	5
III.2 = II.1	300	1100	80	60	350	75	60.6061	4.54545	2	5.7299	4.9889	5.7318	7.69568	99.1712	0.828837	A	5
III.2 = II.1	300	1100	80	60	350	75	60.6061	4.54545	19	5.7703	5.0245	5.7724	7.69813	99.2027	0.79728	A	5
III.2 = II.1	300	1100	80	60	350	75	60.606061	4.545455	9	5.536800	4.801600	5.538100	7.500954	96.661784	3.338216	A	5	Result removed from ML models (data outlier)
III.3	300	1150	80	60	350	75	57.971	4.34783	3	5.72	4.983	5.726	7.68135	98.9865	1.01351	A	5
III.3	300	1150	80	60	350	75	57.971	4.34783	16	5.7184	4.9762	5.7263	7.60652	98.0221	1.97788	A	5
III.3	300	1150	80	60	350	75	57.971	4.34783	22	5.6597	4.9202	5.6611	7.62192	98.2206	1.77941	A	5
III.4	300	1050	80	60	350	80	59.5238	4.7619	4	5.6853	4.9521	5.6867	7.72206	99.511	0.488979	A	5
III.4	300	1050	80	60	350	80	59.5238	4.7619	20	5.744	5.0037	5.7484	7.69597	99.1749	0.825094	A	5
III.4	300	1050	80	60	350	80	59.523810	4.761905	25	5.534100	4.805900	5.538700	7.535151	97.102467	2.897533	A	5	Result removed from ML models (data outlier)
III.5 = II.2 = I.1	300	1100	80	60	350	80	56.8182	4.54545	10	5.7513	5.0094	5.7537	7.70989	99.3543	0.645687	A	5
III.5 = II.2 = I.1	300	1100	80	60	350	80	56.8182	4.54545	15	5.7835	5.0371	5.7859	7.70647	99.3101	0.689853	A	5
III.5 = II.2 = I.1	300	1100	80	60	350	80	56.818182	4.545455	5	5.610900	4.879900	5.611200	7.655391	98.651950	1.348050	A	5	Result removed from ML models (data outlier)
III.6	300	1150	80	60	350	80	54.3478	4.34783	6	5.7819	5.0374	5.7843	7.72393	99.5352	0.464767	A	5
III.6	300	1150	80	60	350	80	54.3478	4.34783	23	5.6009	4.8715	5.6023	7.64698	98.5435	1.4565	A	5
III.6	300	1150	80	60	350	80	54.3478	4.34783	27	5.6541	4.923	5.6555	7.70169	99.2486	0.751357	A	5
III.7	350	1050	80	60	350	75	74.0741	5.55556	8	5.7649	5.0188	5.7656	7.70226	99.2559	0.744132	A	5
III.7	350	1050	80	60	350	75	74.0741	5.55556	11	5.7705	5.0255	5.7723	7.70974	99.3523	0.647716	A	5
III.7	350	1050	80	60	350	75	74.0741	5.55556	26	5.7444	5.0019	5.7479	7.6831	99.009	0.991025	A	5
III.8 = II.4	350	1100	80	60	350	75	70.7071	5.30303	12	5.7274	4.9882	5.7311	7.69232	99.1279	0.872106	A	5
III.8 = II.4	350	1100	80	60	350	75	70.7071	5.30303	17	5.748	5.0027	5.7492	7.68276	99.0047	0.995333	A	5
III.8 = II.4	350	1100	80	60	350	75	70.707071	5.303030	24	5.469200	4.741100	5.472600	7.460019	96.134262	3.865738	A	5	Result removed from ML models (data outlier)
III.9	350	1150	80	60	350	75	67.6329	5.07246	14	5.623	4.8901	5.6255	7.62913	98.3135	1.6865	A	5
III.9	350	1150	80	60	350	75	67.6329	5.07246	18	5.6314	4.8931	5.6346	7.57767	97.6504	2.34962	A	5
III.9	350	1150	80	60	350	75	67.6329	5.07246	21	5.6887	4.943	5.6914	7.5842	97.7345	2.26548	A	5
III.1	300	1050	80	60	350	75	63.4921	4.7619	1	5.8885	5.1284	5.889	7.72465	99.5445	0.455544	B	6
III.1	300	1050	80	60	350	75	63.4921	4.7619	12	5.7196	4.9829	5.7205	7.73705	99.7042	0.295796	B	6
III.1	300	1050	80	60	350	75	63.4921	4.7619	19	5.799	5.0502	5.7995	7.72196	99.5099	0.490144	B	6
III.2 = II.1	300	1100	80	60	350	75	60.6061	4.54545	2	5.8475	5.0938	5.848	7.73596	99.6902	0.30981	B	6
III.2 = II.1	300	1100	80	60	350	75	60.6061	4.54545	18	5.6495	4.921	5.6497	7.73556	99.685	0.314965	B	6
III.2 = II.1	300	1100	80	60	350	75	60.6061	4.54545	20	5.7794	5.0335	5.7802	7.72266	99.5188	0.481156	B	6
III.3	300	1150	80	60	350	75	57.971	4.34783	3	5.8143	5.0642	5.8145	7.73202	99.6394	0.360576	B	6
III.3	300	1150	80	60	350	75	57.971	4.34783	6	5.6624	4.9313	5.6625	7.72671	99.571	0.428951	B	6
III.3	300	1150	80	60	350	75	57.971	4.34783	14	5.8126	5.0615	5.8129	7.71844	99.4645	0.535531	B	6
III.4	300	1050	80	60	350	80	59.5238	4.7619	4	5.7787	5.0334	5.7797	7.72587	99.5601	0.439876	B	6
III.4	300	1050	80	60	350	80	59.5238	4.7619	7	5.8833	5.1252	5.8836	7.74022	99.7451	0.254941	B	6
III.4	300	1050	80	60	350	80	59.5238	4.7619	22	5.7207	4.9824	5.7207	7.7312	99.6288	0.371171	B	6
III.5 = II.2 = I.1	300	1100	80	60	350	80	56.8182	4.54545	5	5.8611	5.1051	5.862	7.72629	99.5656	0.434393	B	6
III.5 = II.2 = I.1	300	1100	80	60	350	80	56.8182	4.54545	16	5.7455	5.0047	5.746	7.73329	99.6558	0.344207	B	6
III.5 = II.2 = I.1	300	1100	80	60	350	80	56.8182	4.54545	21	5.7441	5.0021	5.7445	7.71995	99.4839	0.516112	B	6
III.6	300	1150	80	60	350	80	54.3478	4.34783	8	5.8426	5.0886	5.8429	7.72845	99.5934	0.406552	B	6
III.6	300	1150	80	60	350	80	54.3478	4.34783	17	5.6989	4.963	5.6991	7.72475	99.5458	0.4542	B	6
III.6	300	1150	80	60	350	80	54.3478	4.34783	26	5.718	4.9762	5.7184	7.68694	99.0585	0.94146	B	6
III.7	350	1050	80	60	350	75	74.0741	5.55556	9	5.8118	5.064	5.8127	7.74521	99.8094	0.190576	B	6
III.7	350	1050	80	60	350	75	74.0741	5.55556	23	5.6782	4.9465	5.6789	7.73558	99.6853	0.314711	B	6
III.7	350	1050	80	60	350	75	74.0741	5.55556	25	5.74	4.9999	5.7407	7.7311	99.6276	0.372407	B	6
III.8 = II.4	350	1100	80	60	350	75	70.7071	5.30303	10	5.7746	5.0312	5.7748	7.74842	99.8507	0.14927	B	6
III.8 = II.4	350	1100	80	60	350	75	70.7071	5.30303	13	5.8378	5.0853	5.8382	7.73646	99.6967	0.303334	B	6
III.8 = II.4	350	1100	80	60	350	75	70.7071	5.30303	27	5.6915	4.9562	5.6918	7.71997	99.4841	0.515885	B	6
III.9	350	1150	80	60	350	75	67.6329	5.07246	11	5.7421	5.0022	5.7423	7.74124	99.7583	0.241693	B	6
III.9	350	1150	80	60	350	75	67.6329	5.07246	15	5.7934	5.0461	5.7936	7.73308	99.6532	0.346848	B	6
III.9	350	1150	80	60	350	75	67.6329	5.07246	24	5.6496	4.9197	5.65	7.71875	99.4684	0.531603	B	6
III.1	300	1050	80	60	350	75	63.4921	4.7619	1	5.889	5.1294	5.8897	7.72835	99.5922	0.40781	B	6.1	Additional Archimedes measurements
III.1	300	1050	80	60	350	75	63.4921	4.7619	12	5.7201	4.9833	5.7211	7.73563	99.6859	0.31411	B	6.1
III.1	300	1050	80	60	350	75	63.4921	4.7619	19	5.799	5.0502	5.7995	7.72196	99.5099	0.490144	B	6.1
III.2 = II.1	300	1100	80	60	350	75	60.6061	4.54545	2	5.8486	5.0945	5.8486	7.73844	99.7222	0.277835	B	6.1
III.2 = II.1	300	1100	80	60	350	75	60.6061	4.54545	20	5.7811	5.0348	5.7817	7.72287	99.5215	0.478539	B	6.1
III.2 = II.1	300	1100	80	60	350	75	60.6061	4.54545	18	5.6495	4.921	5.6497	7.73556	99.685	0.314965	B	6.1
III.3	300	1150	80	60	350	75	57.971	4.34783	3	5.8143	5.0642	5.8145	7.73202	99.6394	0.360576	B	6.1
III.3	300	1150	80	60	350	75	57.971	4.34783	6	5.663	4.9321	5.6643	7.71698	99.4456	0.554403	B	6.1
III.3	300	1150	80	60	350	75	57.971	4.34783	14	5.8146	5.0634	5.8151	7.71802	99.459	0.541017	B	6.1
III.4	300	1050	80	60	350	80	59.5238	4.7619	4	5.7784	5.0332	5.7788	7.73272	99.6484	0.351579	B	6.1
III.4	300	1050	80	60	350	80	59.5238	4.7619	7	5.884	5.1253	5.8847	7.73094	99.6256	0.374436	B	6.1
III.4	300	1050	80	60	350	80	59.5238	4.7619	22	5.7216	4.9833	5.7222	7.72613	99.5636	0.43641	B	6.1
III.5 = II.2 = I.1	300	1100	80	60	350	80	56.8182	4.54545	5	5.8623	5.1056	5.8634	7.7187	99.4677	0.532281	B	6.1
III.5 = II.2 = I.1	300	1100	80	60	350	80	56.8182	4.54545	16	5.746	5.0052	5.7472	7.72667	99.5704	0.429558	B	6.1
III.5 = II.2 = I.1	300	1100	80	60	350	80	56.8182	4.54545	21	5.7446	5.0027	5.7461	7.71024	99.3587	0.641287	B	6.1
III.6	300	1150	80	60	350	80	54.3478	4.34783	8	5.8432	5.0887	5.844	7.71901	99.4718	0.528198	B	6.1
III.6	300	1150	80	60	350	80	54.3478	4.34783	17	5.6995	4.9634	5.7006	7.71404	99.4077	0.592271	B	6.1
III.6	300	1150	80	60	350	80	54.3478	4.34783	26	5.719	4.9786	5.7195	7.70178	99.2497	0.750296	B	6.1
III.7	350	1050	80	60	350	75	74.0741	5.55556	25	5.7389	4.9981	5.7396	7.72232	99.5145	0.485533	B	6.1
III.7	350	1050	80	60	350	75	74.0741	5.55556	9	5.8123	5.0633	5.8133	7.73245	99.645	0.355007	B	6.1
III.7	350	1050	80	60	350	75	74.0741	5.55556	23	5.6791	4.9475	5.6798	7.73786	99.7147	0.285296	B	6.1
III.8 = II.4	350	1100	80	60	350	75	70.7071	5.30303	27	5.6915	4.9562	5.6918	7.71997	99.4841	0.515885	B	6.1
III.8 = II.4	350	1100	80	60	350	75	70.7071	5.30303	10	5.7756	5.0314	5.7764	7.7352	99.6804	0.31965	B	6.1
III.8 = II.4	350	1100	80	60	350	75	70.7071	5.30303	13	5.8387	5.0864	5.8408	7.72227	99.5138	0.486225	B	6.1
III.9	350	1150	80	60	350	75	67.6329	5.07246	15	5.7936	5.047	5.7952	7.72612	99.5634	0.436645	B	6.1
III.9	350	1150	80	60	350	75	67.6329	5.07246	11	5.7413	5.0016	5.7416	7.74121	99.7579	0.242113	B	6.1
III.9	350	1150	80	60	350	75	67.6329	5.07246	24	5.6496	4.9197	5.65	7.71875	99.4684	0.531603	B	6.1
II.1	300	1100	80	60	350	75	60.6061	4.54545	1	5.8235	5.0713	5.8236	7.71805	99.4595	0.540549	B	7
II.1	300	1100	80	60	350	75	60.6061	4.54545	12	5.8148	5.0662	5.8165	7.72707	99.5756	0.424413	B	7
II.1	300	1100	80	60	350	75	60.6061	4.54545	19	5.8305	5.078	5.8308	7.7222	99.5129	0.487135	B	7
II.2 = I.1	300	1100	80	60	350	80	56.8182	4.54545	2	5.8136	5.0635	5.8149	7.71416	99.4093	0.590705	B	7
II.2 = I.1	300	1100	80	60	350	80	56.8182	4.54545	18	5.8087	5.0602	5.8097	7.7272	99.5773	0.422699	B	7
II.2 = I.1	300	1100	80	60	350	80	56.8182	4.54545	20	5.8395	5.0855	5.8402	7.71465	99.4156	0.584443	B	7
II.3	300	1100	80	60	350	85	53.4759	4.54545	3	5.8011	5.0511	5.8011	7.71194	99.3807	0.619283	B	7
II.3	300	1100	80	60	350	85	53.4759	4.54545	6	5.855	5.0991	5.8552	7.7208	99.4949	0.505127	B	7
II.3	300	1100	80	60	350	85	53.4759	4.54545	14	5.8422	5.0883	5.843	7.71821	99.4615	0.538476	B	7
II.4	350	1100	80	60	350	75	70.7071	5.30303	4	5.7899	5.0422	5.7902	7.71763	99.4541	0.545943	B	7
II.4	350	1100	80	60	350	75	70.7071	5.30303	7	5.8418	5.0879	5.8423	7.72075	99.4943	0.505736	B	7
II.4	350	1100	80	60	350	75	70.7071	5.30303	22	5.8439	5.0911	5.8442	7.73686	99.7018	0.298161	B	7
II.5 = I.4	350	1100	80	60	350	80	66.2879	5.30303	5	5.7917	5.0444	5.7922	7.7221	99.5116	0.488417	B	7
II.5 = I.4	350	1100	80	60	350	80	66.2879	5.30303	16	5.8317	5.081	5.8327	7.73509	99.679	0.321002	B	7
II.5 = I.4	350	1100	80	60	350	80	66.2879	5.30303	21	5.8486	5.0925	5.8487	7.71134	99.373	0.627026	B	7
II.6	350	1100	80	60	350	85	62.3886	5.30303	8	5.8388	5.0855	5.8388	7.72806	99.5884	0.411619	B	7
II.6	350	1100	80	60	350	85	62.3886	5.30303	17	5.818	5.0688	5.8182	7.7406	99.75	0.249963	B	7
II.6	350	1100	80	60	350	85	62.3886	5.30303	26	5.8659	5.1101	5.8668	7.72904	99.6011	0.39894	B	7
II.7	350	1200	80	60	350	65	74.7863	4.86111	9	5.8191	5.0698	5.8196	7.73794	99.7157	0.284327	B	7
II.7	350	1200	80	60	350	65	74.7863	4.86111	23	5.8138	5.0656	5.8139	7.74639	99.8246	0.175445	B	7
II.7	350	1200	80	60	350	65	74.7863	4.86111	25	5.8354	5.0832	5.8359	7.72971	99.6097	0.390272	B	7
II.8 = I.14	350	1200	80	60	350	70	69.4444	4.86111	10	5.8075	5.06	5.8082	7.73903	99.7297	0.270291	B	7
II.8 = I.14	350	1200	80	60	350	70	69.4444	4.86111	13	5.8369	5.0856	5.8375	7.73993	99.7413	0.258658	B	7
II.8 = I.14	350	1200	80	60	350	70	69.4444	4.86111	27	5.8458	5.0933	5.8462	7.74143	99.7607	0.239253	B	7
II.9	350	1200	80	60	350	75	64.8148	4.86111	11	5.8094	5.0622	5.8099	7.74673	99.8291	0.17095	B	7
II.9	350	1200	80	60	350	75	64.8148	4.86111	15	5.8427	5.0898	5.8434	7.73014	99.6152	0.384771	B	7
II.9	350	1200	80	60	350	75	64.8148	4.86111	24	5.845	5.0928	5.8452	7.74552	99.8134	0.186619	B	7

## Sheet: ML train data
Parameters Set	Laser Power, P [W]	Scanning speed, V [mm/s]	Laser spot size, F [µm]	Layer thickness, T [µm]	Platform temperature, Temp. [°C]	Distance beetwen scanning vectors, H [μm]	Energy density, E [J/mm3]	Linnear Energy, LE [J/mm2]	Sample number on platform	Dry sample mass, ms [g]	Sample mass in water, mw [g]	Wet sample mass, mm [g]	Density, D [g/cm3]	Theoretical denisty percent, %D	Porosity, Por. [%]	Sample numbering thickness	Plantform no
I.1	300	1100	80	60	350	80	56,81818182	4,545454545	1	5,9193	5,1514	5,9212	7,666677668	98,79739262	1,202607377	A	1
I.2	300	1200	80	60	350	80	52,08333333	4,166666667	2	5,8769	5,1147	5,8811	7,645529437	98,52486388	1,475136121	A	1
I.5	350	1200	80	60	350	80	60,76388889	4,861111111	5	5,7749	5,0254	5,7813	7,617191653	98,15968625	1,84031375	A	1
I.8	250	1200	80	60	350	80	43,40277778	3,472222222	8	5,6021	4,8523	5,6076	7,395135436	95,29813706	4,701862943	A	1
I.9	250	1300	80	60	350	80	40,06410256	3,205128205	9	5,4537	4,7061	5,4649	7,166030992	92,3457602	7,654239798	A	1
I.10	300	1100	80	60	350	70	64,93506494	4,545454545	10	5,8526	5,0895	5,8572	7,601023273	97,95133084	2,048669157	A	1
I.11	300	1200	80	60	350	70	59,52380952	4,166666667	11	5,8437	5,0829	5,8464	7,631213971	98,34038622	1,659613782	A	1
I.15	350	1300	80	60	350	70	64,1025641	4,487179487	15	5,7413	4,9949	5,7481	7,600019196	97,9383917	2,061608298	A	1
I.16	250	1100	80	60	350	70	54,11255411	3,787878788	16	5,6794	4,9318	5,6844	7,524073044	96,95970418	3,040295823	A	1
I.17	250	1200	80	60	350	70	49,6031746	3,472222222	17	5,6117	4,8686	5,6154	7,49212296	96,54797629	3,452023712	A	1
I.18	250	1300	80	60	350	70	45,78754579	3,205128205	18	5,475	4,7401	5,4834	7,344035215	94,63962905	5,360370946	A	1
I.19	300	1100	80	60	350	90	50,50505051	4,545454545	19	5,8064	5,0496	5,8095	7,618426225	98,17559568	1,824404323	A	1
I.20	300	1200	80	60	350	90	46,2962963	4,166666667	20	5,7449	4,9911	5,7514	7,533768013	97,08463935	2,915360654	A	1
I.21	300	1300	80	60	350	90	42,73504274	3,846153846	21	5,6656	4,9101	5,6709	7,424892419	95,68160333	4,318396669	A	1
I.22	350	1100	80	60	350	90	58,92255892	5,303030303	22	5,7123	4,9707	5,7168	7,633588197	98,37098192	1,629018085	A	1
I.23	350	1200	80	60	350	90	54,01234568	4,861111111	23	5,6796	4,9414	5,6837	7,628744149	98,30855862	1,691441375	A	1
I.27	250	1300	80	60	350	90	35,61253561	3,205128205	27	5,4961	4,7355	5,5068	7,104705075	91,55547777	8,444522227	A	1
I.1	300	1100	80	60	350	80	56,81818182	4,545454545	1	5,6704	4,9356	5,6738	7,658688659	98,69444148	1,305558519	A	2
I.2	300	1200	80	60	350	80	52,08333333	4,166666667	2	5,6216	4,8945	5,6307	7,6134042	98,11087887	1,889121135	A	2
I.4	350	1100	80	60	350	80	66,28787879	5,303030303	4	5,574	4,8525	5,5788	7,651836473	98,60614011	1,39385989	A	2
I.5	350	1200	80	60	350	80	60,76388889	4,861111111	5	5,572	4,8502	5,5778	7,635424327	98,39464338	1,605356617	A	2
I.6	350	1300	80	60	350	80	56,08974359	4,487179487	6	5,6548	4,9205	5,6632	7,591342488	97,82657846	2,173421544	A	2
I.7	250	1100	80	60	350	80	47,34848485	3,787878788	7	5,5834	4,8506	5,5889	7,540161253	97,16702645	2,832973545	A	2
I.8	250	1200	80	60	350	80	43,40277778	3,472222222	8	5,4405	4,712	5,4443	7,407378564	95,45590933	4,544090669	A	2
I.10	300	1100	80	60	350	70	64,93506494	4,545454545	10	5,6359	4,904	5,6424	7,61002968	98,06739278	1,93260722	A	2
I.11	300	1200	80	60	350	70	59,52380952	4,166666667	11	5,6161	4,8871	5,6204	7,636034944	98,40251217	1,597487834	A	2
I.12	300	1300	80	60	350	70	54,94505495	3,846153846	12	5,5684	4,8428	5,5721	7,612704481	98,10186187	1,898138131	A	2
I.13	350	1100	80	60	350	70	75,75757576	5,303030303	13	5,5583	4,8339	5,5613	7,618745152	98,17970557	1,820294434	A	2
I.14	350	1200	80	60	350	70	69,44444444	4,861111111	14	5,5305	4,8165	5,5341	7,684165792	99,02275505	0,977244946	A	2
I.17	250	1200	80	60	350	70	49,6031746	3,472222222	17	5,5036	4,7779	5,5074	7,522051901	96,93365852	3,066341478	A	2
I.18	250	1300	80	60	350	70	45,78754579	3,205128205	18	5,3464	4,6258	5,351	7,350525907	94,723272	5,276727998	A	2
I.20	300	1200	80	60	350	90	46,2962963	4,166666667	20	5,5719	4,8385	5,5773	7,519538489	96,90126919	3,098730815	A	2
I.21	300	1300	80	60	350	90	42,73504274	3,846153846	21	5,4894	4,759	5,4937	7,44954243	95,99925811	4,000741887	A	2
I.23	350	1200	80	60	350	90	54,01234568	4,861111111	23	5,5272	4,8091	5,53	7,644426583	98,51065185	1,489348152	A	2
I.24	350	1300	80	60	350	90	49,85754986	4,487179487	24	5,5056	4,7836	5,5153	7,502160656	96,67732804	3,322671959	A	2
I.25	250	1100	80	60	350	90	42,08754209	3,787878788	25	5,3284	4,6087	5,3345	7,319722483	94,32632065	5,673679346	A	2
I.26	250	1200	80	60	350	90	38,58024691	3,472222222	26	5,2609	4,5366	5,2718	7,134594723	91,94065365	8,05934635	A	2
I.2	300	1200	80	60	350	80	52,08333333	4,166666667	2	5,6751	4,9373	5,68	7,618594425	98,17776321	1,82223679	A	3
I.3	300	1300	80	60	350	80	48,07692308	3,846153846	3	5,6362	4,8989	5,6421	7,561282332	97,43920531	2,560794693	A	3
I.4	350	1100	80	60	350	80	66,28787879	5,303030303	4	5,6701	4,9352	5,6723	7,669712189	98,83649728	1,163502719	A	3
I.5	350	1200	80	60	350	80	60,76388889	4,861111111	5	5,6772	4,9416	5,6844	7,620387553	98,20087052	1,799129478	A	3
I.6	350	1300	80	60	350	80	56,08974359	4,487179487	6	5,6862	4,9487	5,6916	7,631440677	98,34330769	1,656692306	A	3
I.7	250	1100	80	60	350	80	47,34848485	3,787878788	7	5,6355	4,8958	5,6398	7,552213841	97,32234331	2,677656692	A	3
I.8	250	1200	80	60	350	80	43,40277778	3,472222222	8	5,5303	4,7906	5,537	7,387403488	95,19849856	4,801501442	A	3
I.9	250	1300	80	60	350	80	40,06410256	3,205128205	9	5,3978	4,6601	5,4052	7,222989533	93,07976202	6,920237977	A	3
I.10	300	1100	80	60	350	70	64,93506494	4,545454545	10	5,6687	4,9311	5,6725	7,62334636	98,23899949	1,761000512	A	3
I.11	300	1200	80	60	350	70	59,52380952	4,166666667	11	5,6754	4,9376	5,6789	7,633386204	98,36837892	1,631621083	A	3
I.13	350	1100	80	60	350	70	75,75757576	5,303030303	13	5,646	4,9126	5,651	7,623667484	98,24313768	1,756862323	A	3
I.14	350	1200	80	60	350	70	69,44444444	4,861111111	14	5,6386	4,9049	5,6422	7,6250345	98,26075387	1,739246131	A	3
I.15	350	1300	80	60	350	70	64,1025641	4,487179487	15	5,6706	4,9318	5,6765	7,592108738	97,83645281	2,163547194	A	3
I.16	250	1100	80	60	350	70	54,11255411	3,787878788	16	5,636	4,8978	5,6397	7,574262866	97,60648023	2,393519773	A	3
I.17	250	1200	80	60	350	70	49,6031746	3,472222222	17	5,5805	4,8428	5,586	7,486557619	96,47625798	3,523742022	A	3
I.19	300	1100	80	60	350	90	50,50505051	4,545454545	19	5,6729	4,9334	5,6773	7,60335607	97,98139266	2,018607345	A	3
I.20	300	1200	80	60	350	90	46,2962963	4,166666667	20	5,6215	4,8812	5,6252	7,533452241	97,08057012	2,919429881	A	3
I.21	300	1300	80	60	350	90	42,73504274	3,846153846	21	5,5594	4,8183	5,5631	7,44222875	95,90500966	4,094990335	A	3
I.22	350	1100	80	60	350	90	58,92255892	5,303030303	22	5,6518	4,917	5,6573	7,611912645	98,09165779	1,908342205	A	3
I.23	350	1200	80	60	350	90	54,01234568	4,861111111	23	5,6338	4,8996	5,6399	7,587670027	97,77925293	2,220747075	A	3
I.24	350	1300	80	60	350	90	49,85754986	4,487179487	24	5,613	4,879	5,6183	7,56988176	97,55002268	2,449977323	A	3
I.25	250	1100	80	60	350	90	42,08754209	3,787878788	25	5,4568	4,7219	5,4613	7,358229857	94,8225497	5,177450301	A	3
I.26	250	1200	80	60	350	90	38,58024691	3,472222222	26	5,3539	4,6159	5,3597	7,176766907	92,48410963	7,515890372	A	3
I.27	250	1300	80	60	350	90	35,61253561	3,205128205	27	5,2957	4,5597	5,3034	7,099705804	91,49105418	8,508945824	A	3
II.1	300	1100	80	60	350	75	60,60606061	4,545454545	1	5,7438	4,9997	5,7486	7,646985006	98,54362121	1,456378789	A	4
II.1	300	1100	80	60	350	75	60,60606061	4,545454545	7	5,7518	5,0069	5,7572	7,643347236	98,49674273	1,503257271	A	4
II.1	300	1100	80	60	350	75	60,60606061	4,545454545	13	5,595	4,8679	5,5969	7,652217798	98,6110541	1,388945898	A	4
II.2 = I.1	300	1100	80	60	350	80	56,81818182	4,545454545	2	5,6876	4,9508	5,6921	7,649795146	98,57983436	1,42016564	A	4
II.2 = I.1	300	1100	80	60	350	80	56,81818182	4,545454545	9	5,6359	4,9045	5,6404	7,635882478	98,4005474	1,599452604	A	4
II.3	300	1100	80	60	350	85	53,47593583	4,545454545	3	5,6432	4,911	5,647	7,644734163	98,5146155	1,485384497	A	4
II.3	300	1100	80	60	350	85	53,47593583	4,545454545	16	5,7309	4,9832	5,735	7,600379344	97,94303278	2,056967222	A	4
II.4	350	1100	80	60	350	75	70,70707071	5,303030303	4	5,5846	4,8616	5,5886	7,659006199	98,6985335	1,301466502	A	4
II.4	350	1100	80	60	350	75	70,70707071	5,303030303	25	5,5801	4,8542	5,5829	7,634981206	98,38893306	1,611066939	A	4
II.5 = I.4	350	1100	80	60	350	80	66,28787879	5,303030303	5	5,5656	4,8444	5,5693	7,655060908	98,64769211	1,35230789	A	4
II.5 = I.4	350	1100	80	60	350	80	66,28787879	5,303030303	10	5,7365	4,9919	5,7425	7,619968882	98,19547528	1,804524722	A	4
II.5 = I.4	350	1100	80	60	350	80	66,28787879	5,303030303	15	5,7853	5,0335	5,7913	7,611776773	98,08990687	1,910093133	A	4
II.6	350	1100	80	60	350	85	62,3885918	5,303030303	23	5,5586	4,8352	5,5636	7,608696234	98,0502092	1,949790796	A	4
II.6	350	1100	80	60	350	85	62,3885918	5,303030303	27	5,6067	4,8766	5,6105	7,617021667	98,15749571	1,84250429	A	4
II.7	350	1200	80	60	350	65	74,78632479	4,861111111	8	5,6804	4,9432	5,6856	7,628790973	98,30916202	1,690837983	A	4
II.7	350	1200	80	60	350	65	74,78632479	4,861111111	11	5,6859	4,9481	5,6911	7,63001099	98,32488389	1,675116109	A	4
II.7	350	1200	80	60	350	65	74,78632479	4,861111111	26	5,6887	4,9487	5,6953	7,596959405	97,8989614	2,1010386	A	4
II.8 = I.14	350	1200	80	60	350	70	69,44444444	4,861111111	12	5,6329	4,9038	5,6385	7,644283082	98,50880261	1,491197394	A	4
II.8 = I.14	350	1200	80	60	350	70	69,44444444	4,861111111	17	5,6964	4,9567	5,7033	7,607242349	98,03147357	1,968526426	A	4
II.8 = I.14	350	1200	80	60	350	70	69,44444444	4,861111111	24	5,5659	4,8412	5,5695	7,619734677	98,19245718	1,807542818	A	4
II.9	350	1200	80	60	350	75	64,81481481	4,861111111	14	5,5542	4,8317	5,5578	7,626755735	98,28293473	1,717065274	A	4
II.9	350	1200	80	60	350	75	64,81481481	4,861111111	18	5,6329	4,9007	5,6383	7,614228282	98,12149847	1,878501526	A	4
II.9	350	1200	80	60	350	75	64,81481481	4,861111111	21	5,6631	4,9264	5,6672	7,62198372	98,22143969	1,778560314	A	4
III.1	300	1050	80	60	350	75	63,49206349	4,761904762	1	5,77	5,0253	5,7725	7,704942318	99,29049379	0,709506212	A	5
III.1	300	1050	80	60	350	75	63,49206349	4,761904762	13	5,6929	4,9575	5,6959	7,692585093	99,1312512	0,868748796	A	5
III.2 = II.1	300	1100	80	60	350	75	60,60606061	4,545454545	2	5,7299	4,9889	5,7318	7,695682222	99,17116266	0,828837341	A	5
III.3	300	1150	80	60	350	75	57,97101449	4,347826087	3	5,72	4,983	5,726	7,681351817	98,98649249	1,013507513	A	5
III.3	300	1150	80	60	350	75	57,97101449	4,347826087	16	5,7184	4,9762	5,7263	7,606516422	98,02211884	1,977881162	A	5
III.4	300	1050	80	60	350	80	59,52380952	4,761904762	4	5,6853	4,9521	5,6867	7,722055242	99,51102116	0,488978836	A	5
III.4	300	1050	80	60	350	80	59,52380952	4,761904762	20	5,744	5,0037	5,7484	7,695972714	99,17490611	0,825093894	A	5
III.5 = II.2 = I.1	300	1100	80	60	350	80	56,81818182	4,545454545	15	5,7835	5,0371	5,7859	7,706467408	99,31014701	0,689852992	A	5
III.6	300	1150	80	60	350	80	54,34782609	4,347826087	6	5,7819	5,0374	5,7843	7,723934078	99,53523297	0,464767034	A	5
III.6	300	1150	80	60	350	80	54,34782609	4,347826087	23	5,6009	4,8715	5,6023	7,646975907	98,54350396	1,456496041	A	5
III.6	300	1150	80	60	350	80	54,34782609	4,347826087	27	5,6541	4,923	5,6555	7,701694685	99,24864285	0,751357148	A	5
III.7	350	1050	80	60	350	75	74,07407407	5,555555556	8	5,7649	5,0188	5,7656	7,70225532	99,25586753	0,744132474	A	5
III.7	350	1050	80	60	350	75	74,07407407	5,555555556	11	5,7705	5,0255	5,7723	7,709737259	99,35228427	0,647715735	A	5
III.7	350	1050	80	60	350	75	74,07407407	5,555555556	26	5,7444	5,0019	5,7479	7,683096499	99,0089755	0,991024502	A	5
III.8 = II.4	350	1100	80	60	350	75	70,70707071	5,303030303	17	5,748	5,0027	5,7492	7,68276217	99,00466714	0,995332859	A	5
III.9	350	1150	80	60	350	75	67,63285024	5,072463768	14	5,623	4,8901	5,6255	7,629127971	98,31350478	1,686495217	A	5
III.9	350	1150	80	60	350	75	67,63285024	5,072463768	18	5,6314	4,8931	5,6346	7,577669559	97,65038091	2,349619085	A	5
III.1	300	1050	80	60	350	75	63,49206349	4,761904762	1	5,8885	5,1284	5,889	7,724649809	99,54445631	0,455543694	B	6
III.1	300	1050	80	60	350	75	63,49206349	4,761904762	12	5,7196	4,9829	5,7205	7,73704622	99,70420387	0,295796132	B	6
III.1	300	1050	80	60	350	75	63,49206349	4,761904762	19	5,799	5,0502	5,7995	7,721964807	99,50985576	0,490144238	B	6
III.2 = II.1	300	1100	80	60	350	75	60,60606061	4,545454545	18	5,6495	4,921	5,6497	7,735558687	99,68503462	0,314965378	B	6
III.3	300	1150	80	60	350	75	57,97101449	4,347826087	3	5,8143	5,0642	5,8145	7,73201934	99,63942449	0,360575512	B	6
III.3	300	1150	80	60	350	75	57,97101449	4,347826087	6	5,6624	4,9313	5,6625	7,726713414	99,57104914	0,428950856	B	6
III.3	300	1150	80	60	350	75	57,97101449	4,347826087	14	5,8126	5,0615	5,8129	7,718442776	99,46446876	0,535531235	B	6
III.4	300	1050	80	60	350	80	59,52380952	4,761904762	4	5,7787	5,0334	5,7797	7,725865602	99,56012374	0,439876259	B	6
III.4	300	1050	80	60	350	80	59,52380952	4,761904762	7	5,8833	5,1252	5,8836	7,740216563	99,7450588	0,254941205	B	6
III.4	300	1050	80	60	350	80	59,52380952	4,761904762	22	5,7207	4,9824	5,7207	7,731197127	99,62882896	0,371171041	B	6
III.5 = II.2 = I.1	300	1100	80	60	350	80	56,81818182	4,545454545	5	5,8611	5,1051	5,862	7,726291118	99,56560719	0,434392813	B	6
III.5 = II.2 = I.1	300	1100	80	60	350	80	56,81818182	4,545454545	16	5,7455	5,0047	5,746	7,733289539	99,65579302	0,344206976	B	6
III.5 = II.2 = I.1	300	1100	80	60	350	80	56,81818182	4,545454545	21	5,7441	5,0021	5,7445	7,7199497	99,48388788	0,516112118	B	6
III.6	300	1150	80	60	350	80	54,34782609	4,347826087	26	5,718	4,9762	5,7184	7,686942684	99,05853974	0,941460259	B	6
III.7	350	1050	80	60	350	75	74,07407407	5,555555556	23	5,6782	4,9465	5,6789	7,735578392	99,68528855	0,314711449	B	6
III.8 = II.4	350	1100	80	60	350	75	70,70707071	5,303030303	10	5,7746	5,0312	5,7748	7,748416678	99,85073039	0,149269609	B	6
III.8 = II.4	350	1100	80	60	350	75	70,70707071	5,303030303	13	5,8378	5,0853	5,8382	7,736461291	99,69666612	0,303333879	B	6
III.8 = II.4	350	1100	80	60	350	75	70,70707071	5,303030303	27	5,6915	4,9562	5,6918	7,719967312	99,48411485	0,51588515	B	6
III.9	350	1150	80	60	350	75	67,63285024	5,072463768	11	5,7421	5,0022	5,7423	7,741244585	99,7583065	0,241693499	B	6
III.9	350	1150	80	60	350	75	67,63285024	5,072463768	15	5,7934	5,0461	5,7936	7,733084573	99,65315171	0,346848292	B	6
III.9	350	1150	80	60	350	75	67,63285024	5,072463768	24	5,6496	4,9197	5,65	7,718747627	99,46839726	0,531602745	B	6
III.1	300	1050	80	60	350	75	63,49206349	4,761904762	1	5,889	5,1294	5,8897	7,728353979	99,59219045	0,407809553	B	6,1
III.1	300	1050	80	60	350	75	63,49206349	4,761904762	12	5,7201	4,9833	5,7211	7,73562507	99,68589008	0,314109916	B	6,1
III.1	300	1050	80	60	350	75	63,49206349	4,761904762	19	5,799	5,0502	5,7995	7,721964807	99,50985576	0,490144238	B	6,1
III.2 = II.1	300	1100	80	60	350	75	60,60606061	4,545454545	18	5,6495	4,921	5,6497	7,735558687	99,68503462	0,314965378	B	6,1
III.3	300	1150	80	60	350	75	57,97101449	4,347826087	3	5,8143	5,0642	5,8145	7,73201934	99,63942449	0,360575512	B	6,1
III.3	300	1150	80	60	350	75	57,97101449	4,347826087	6	5,663	4,9321	5,6643	7,716978298	99,44559663	0,554403373	B	6,1
III.3	300	1150	80	60	350	75	57,97101449	4,347826087	14	5,8146	5,0634	5,8151	7,718017084	99,45898304	0,541016959	B	6,1
III.4	300	1050	80	60	350	80	59,52380952	4,761904762	4	5,7784	5,0332	5,7788	7,7327175	99,64842139	0,351578608	B	6,1
III.4	300	1050	80	60	350	80	59,52380952	4,761904762	7	5,884	5,1253	5,8847	7,730943745	99,62556373	0,374436275	B	6,1
III.4	300	1050	80	60	350	80	59,52380952	4,761904762	22	5,7216	4,9833	5,7222	7,726134568	99,56358979	0,436410211	B	6,1
III.5 = II.2 = I.1	300	1100	80	60	350	80	56,81818182	4,545454545	5	5,8623	5,1056	5,8634	7,718695	99,46771907	0,532280928	B	6,1
III.5 = II.2 = I.1	300	1100	80	60	350	80	56,81818182	4,545454545	16	5,746	5,0052	5,7472	7,726666334	99,57044245	0,429557549	B	6,1
III.5 = II.2 = I.1	300	1100	80	60	350	80	56,81818182	4,545454545	21	5,7446	5,0027	5,7461	7,710236134	99,35871307	0,641286933	B	6,1
III.6	300	1150	80	60	350	80	54,34782609	4,347826087	26	5,719	4,9786	5,7195	7,701777068	99,24970449	0,75029551	B	6,1
III.7	350	1050	80	60	350	75	74,07407407	5,555555556	23	5,6791	4,9475	5,6798	7,737860995	99,71470355	0,28529645	B	6,1
III.8 = II.4	350	1100	80	60	350	75	70,70707071	5,303030303	27	5,6915	4,9562	5,6918	7,719967312	99,48411485	0,51588515	B	6,1
III.8 = II.4	350	1100	80	60	350	75	70,70707071	5,303030303	10	5,7756	5,0314	5,7764	7,735195184	99,68035031	0,319649692	B	6,1
III.8 = II.4	350	1100	80	60	350	75	70,70707071	5,303030303	13	5,8387	5,0864	5,8408	7,722268954	99,51377518	0,486224818	B	6,1
III.9	350	1150	80	60	350	75	67,63285024	5,072463768	15	5,7936	5,047	5,7952	7,726116375	99,56335535	0,436644648	B	6,1
III.9	350	1150	80	60	350	75	67,63285024	5,072463768	11	5,7413	5,0016	5,7416	7,741212028	99,75788696	0,242113036	B	6,1
III.9	350	1150	80	60	350	75	67,63285024	5,072463768	24	5,6496	4,9197	5,65	7,718747627	99,46839726	0,531602745	B	6,1
II.1	300	1100	80	60	350	75	60,60606061	4,545454545	12	5,8148	5,0662	5,8165	7,727065528	99,57558671	0,424413293	B	7
II.1	300	1100	80	60	350	75	60,60606061	4,545454545	19	5,8305	5,078	5,8308	7,72219829	99,51286456	0,487135442	B	7
II.2 = I.1	300	1100	80	60	350	80	56,81818182	4,545454545	2	5,8136	5,0635	5,8149	7,714161315	99,40929529	0,590704705	B	7
II.2 = I.1	300	1100	80	60	350	80	56,81818182	4,545454545	18	5,8087	5,0602	5,8097	7,727198521	99,57730053	0,422699471	B	7
II.2 = I.1	300	1100	80	60	350	80	56,81818182	4,545454545	20	5,8395	5,0855	5,8402	7,714647247	99,41555731	0,58444269	B	7
II.3	300	1100	80	60	350	85	53,47593583	4,545454545	6	5,855	5,0991	5,8552	7,72080211	99,49487255	0,505127455	B	7
II.3	300	1100	80	60	350	85	53,47593583	4,545454545	14	5,8422	5,0883	5,843	7,718214256	99,46152392	0,538476083	B	7
II.4	350	1100	80	60	350	75	70,70707071	5,303030303	4	5,7899	5,0422	5,7902	7,71763482	99,45405696	0,545943039	B	7
II.4	350	1100	80	60	350	75	70,70707071	5,303030303	7	5,8418	5,0879	5,8423	7,720754879	99,49426391	0,505736091	B	7
II.4	350	1100	80	60	350	75	70,70707071	5,303030303	22	5,8439	5,0911	5,8442	7,736862668	99,70183851	0,298161491	B	7
II.5 = I.4	350	1100	80	60	350	80	66,28787879	5,303030303	5	5,7917	5,0444	5,7922	7,722098859	99,51158323	0,48841677	B	7
II.5 = I.4	350	1100	80	60	350	80	66,28787879	5,303030303	16	5,8317	5,081	5,8327	7,735090231	99,67899782	0,32100218	B	7
II.5 = I.4	350	1100	80	60	350	80	66,28787879	5,303030303	21	5,8486	5,0925	5,8487	7,711342749	99,37297357	0,627026427	B	7
II.6	350	1100	80	60	350	85	62,3885918	5,303030303	8	5,8388	5,0855	5,8388	7,728058338	99,58838064	0,411619356	B	7
II.6	350	1100	80	60	350	85	62,3885918	5,303030303	26	5,8659	5,1101	5,8668	7,729042243	99,60105984	0,398940164	B	7
II.7	350	1200	80	60	350	65	74,78632479	4,861111111	9	5,8191	5,0698	5,8196	7,737936196	99,71567262	0,284327376	B	7
II.7	350	1200	80	60	350	65	74,78632479	4,861111111	23	5,8138	5,0656	5,8139	7,746385435	99,82455457	0,175445425	B	7
II.7	350	1200	80	60	350	65	74,78632479	4,861111111	25	5,8354	5,0832	5,8359	7,729714884	99,60972788	0,390272117	B	7
II.8 = I.14	350	1200	80	60	350	70	69,44444444	4,861111111	13	5,8369	5,0856	5,8375	7,739928129	99,74134187	0,258658126	B	7
II.8 = I.14	350	1200	80	60	350	70	69,44444444	4,861111111	27	5,8458	5,0933	5,8462	7,741434003	99,76074746	0,239252536	B	7
II.9	350	1200	80	60	350	75	64,81481481	4,861111111	11	5,8094	5,0622	5,8099	7,746734282	99,82905003	0,170949968	B	7
II.9	350	1200	80	60	350	75	64,81481481	4,861111111	15	5,8427	5,0898	5,8434	7,730141748	99,61522871	0,384771285	B	7
II.9	350	1200	80	60	350	75	64,81481481	4,861111111	24	5,845	5,0928	5,8452	7,745518375	99,81338112	0,186618885	B	7

## Sheet: ML test data
Parameters Set	Laser Power, P [W]	Scanning speed, V [mm/s]	Laser spot size, F [µm]	Layer thickness, T [µm]	Platform temperature, Temp. [°C]	Distance beetwen scanning vectors, H [μm]	Energy density, E [J/mm3]	Linnear Energy, LE [J/mm2]	Sample number on platform	Dry sample mass, ms [g]	Sample mass in water, mw [g]	Wet sample mass, mm [g]	Density, D [g/cm3]	Theoretical denisty percent, %D	Porosity, Por. [%]	Sample numbering thickness	Plantform no
I.3	300	1300	80	60	350	80	48,07692308	3,846153846	3	5,8171	5,056	5,8224	7,567732867	97,52233076	2,477669236	A	1
I.4	350	1100	80	60	350	80	66,28787879	5,303030303	4	5,8006	5,0488	5,8048	7,650078343	98,5834838	1,416516204	A	1
I.6	350	1300	80	60	350	80	56,08974359	4,487179487	6	5,7905	5,0394	5,7988	7,602566595	97,97121901	2,028780988	A	1
I.7	250	1100	80	60	350	80	47,34848485	3,787878788	7	5,725	4,9736	5,7325	7,521521446	96,92682275	3,073177249	A	1
I.12	300	1300	80	60	350	70	54,94505495	3,846153846	12	5,7825	5,0271	5,7853	7,604079019	97,99070901	2,009290987	A	1
I.13	350	1100	80	60	350	70	75,75757576	5,303030303	13	5,7391	4,995	5,7442	7,637668125	98,42355832	1,576441684	A	1
I.14	350	1200	80	60	350	70	69,44444444	4,861111111	14	5,7086	4,9658	5,7121	7,626599339	98,28091932	1,719080678	A	1
I.24	350	1300	80	60	350	90	49,85754986	4,487179487	24	5,6224	4,8903	5,634	7,537697738	97,13528013	2,864719867	A	1
I.25	250	1100	80	60	350	90	42,08754209	3,787878788	25	5,4334	4,6988	5,4398	7,310856009	94,21206198	5,787938023	A	1
I.26	250	1200	80	60	350	90	38,58024691	3,472222222	26	5,3451	4,607	5,3511	7,162082018	92,29487136	7,705128636	A	1
I.3	300	1300	80	60	350	80	48,07692308	3,846153846	3	5,5584	4,8327	5,562	7,599033221	97,92568584	2,074314164	A	2
I.9	250	1300	80	60	350	80	40,06410256	3,205128205	9	5,2978	4,5707	5,3051	7,192463237	92,68638192	7,313618084	A	2
I.15	350	1300	80	60	350	70	64,1025641	4,487179487	15	5,6367	4,9064	5,6391	7,670320119	98,84433144	1,155668564	A	2
I.16	250	1100	80	60	350	70	54,11255411	3,787878788	16	5,5745	4,8448	5,5774	7,586714923	97,76694488	2,233055118	A	2
I.19	300	1100	80	60	350	90	50,50505051	4,545454545	19	5,6376	4,9027	5,6463	7,559092109	97,41098078	2,589019218	A	2
I.22	350	1100	80	60	350	90	58,92255892	5,303030303	22	5,5645	4,8408	5,5672	7,637743533	98,42453007	1,575469933	A	2
I.27	250	1300	80	60	350	90	35,61253561	3,205128205	27	5,2355	4,5114	5,2545	7,024665721	90,5240428	9,4759572	A	2
I.1	300	1100	80	60	350	80	56,81818182	4,545454545	1	5,7046	4,9655	5,708	7,660259807	98,71468824	1,28531176	A	3
I.12	300	1300	80	60	350	70	54,94505495	3,846153846	12	5,6451	4,908	5,6498	7,587515138	97,77725694	2,222743065	A	3
I.18	250	1300	80	60	350	70	45,78754579	3,205128205	18	5,4515	4,7175	5,4579	7,341154535	94,60250689	5,397493109	A	3
II.6	350	1100	80	60	350	85	62,3885918	5,303030303	6	5,8005	5,0462	5,8052	7,619709516	98,19213294	1,807867064	A	4
III.1	300	1050	80	60	350	75	63,49206349	4,761904762	7	5,7823	5,0351	5,7841	7,702811043	99,2630289	0,736971099	A	5
III.2 = II.1	300	1100	80	60	350	75	60,60606061	4,545454545	19	5,7703	5,0245	5,7724	7,698131075	99,20272004	0,797279961	A	5
III.3	300	1150	80	60	350	75	57,97101449	4,347826087	22	5,6597	4,9202	5,6611	7,621917761	98,2205897	1,779410299	A	5
III.5 = II.2 = I.1	300	1100	80	60	350	80	56,81818182	4,545454545	10	5,7513	5,0094	5,7537	7,709894667	99,35431273	0,645687275	A	5
III.8 = II.4	350	1100	80	60	350	75	70,70707071	5,303030303	12	5,7274	4,9882	5,7311	7,692324536	99,12789351	0,872106491	A	5
III.9	350	1150	80	60	350	75	67,63285024	5,072463768	21	5,6887	4,943	5,6914	7,584198556	97,73451747	2,265482531	A	5
III.2 = II.1	300	1100	80	60	350	75	60,60606061	4,545454545	2	5,8475	5,0938	5,848	7,735958731	99,69018983	0,309810166	B	6
III.2 = II.1	300	1100	80	60	350	75	60,60606061	4,545454545	20	5,7794	5,0335	5,7802	7,722662298	99,51884405	0,481155952	B	6
III.6	300	1150	80	60	350	80	54,34782609	4,347826087	8	5,8426	5,0886	5,8429	7,728451547	99,59344777	0,406552228	B	6
III.6	300	1150	80	60	350	80	54,34782609	4,347826087	17	5,6989	4,963	5,6991	7,724754046	99,54579956	0,454200443	B	6
III.7	350	1050	80	60	350	75	74,07407407	5,555555556	9	5,8118	5,064	5,8127	7,745211281	99,80942372	0,190576277	B	6
III.7	350	1050	80	60	350	75	74,07407407	5,555555556	25	5,74	4,9999	5,7407	7,731101242	99,62759332	0,372406677	B	6
III.2 = II.1	300	1100	80	60	350	75	60,60606061	4,545454545	2	5,8486	5,0945	5,8486	7,738440024	99,72216526	0,277834744	B	6,1
III.2 = II.1	300	1100	80	60	350	75	60.6061	4.54545	20	5.7811	5.0348	5.7817	7.72287	99.5215	0.478539	B	6.1
III.6	300	1150	80	60	350	80	54.3478	4.34783	8	5.8432	5.0887	5.844	7.71901	99.4718	0.528198	B	6.1
III.6	300	1150	80	60	350	80	54.3478	4.34783	17	5.6995	4.9634	5.7006	7.71404	99.4077	0.592271	B	6.1
III.7	350	1050	80	60	350	75	74.0741	5.55556	25	5.7389	4.9981	5.7396	7.72232	99.5145	0.485533	B	6.1
III.7	350	1050	80	60	350	75	74.0741	5.55556	9	5.8123	5.0633	5.8133	7.73245	99.645	0.355007	B	6.1
II.1	300	1100	80	60	350	75	60.6061	4.54545	1	5.8235	5.0713	5.8236	7.71805	99.4595	0.540549	B	7
II.3	300	1100	80	60	350	85	53.4759	4.54545	3	5.8011	5.0511	5.8011	7.71194	99.3807	0.619283	B	7
II.6	350	1100	80	60	350	85	62.3886	5.30303	17	5.818	5.0688	5.8182	7.7406	99.75	0.249963	B	7
II.8 = I.14	350	1200	80	60	350	70	69.4444	4.86111	10	5.8075	5.06	5.8082	7.73903	99.7297	0.270291	B	7
